# Supplementary material for: Soybean Variety Saedanbaek Confers a New Resistance Allele to Phytophthora sojae
Source: Plants (Basel). 2023 Nov 24;12(23):3957. doi: 10.3390/plants12233957 (PMC10707759; doi:10.3390/plants12233957)
Supplement: Supplementary file 1 [file plants-12-03957-s001.zip › Table S1.xlsx]

## Sheet: S1
Table S1. List of candidate genes in the RpsSDB and RpsDW region.
S/N	Interval	Gene ID	Start Position	End Position	Panther_Descriptions
1	RpsSDB	Glyma.03G030400	3372331	3374781	FAMILY NOT NAMED
2	RpsSDB	Glyma.03G030500	3402824	3403934	NA
3	RpsSDB	Glyma.03G030600	3427088	3429159	FAMILY NOT NAMED
4	RpsSDB	Glyma.03G030700	3445890	3449822	CHAPERONIN
5	RpsSDB	Glyma.03G030800	3458451	3463303	FAMILY NOT NAMED
6	RpsSDB	Glyma.03G030900	3462650	3465320	FAMILY NOT NAMED
7	RpsSDB	Glyma.03G031000	3483334	3486055	FAMILY NOT NAMED
8	RpsSDB	Glyma.03G031100	3486390	3486902	30S RIBOSOMAL PROTEIN S2 (PROKARYOTIC AND ORGANELLAR)
9	RpsSDB	Glyma.03G031200	3503057	3504917	FAMILY NOT NAMED
10	RpsSDB	Glyma.03G031300	3515990	3517595	FAMILY NOT NAMED
11	RpsSDB	Glyma.03G031400	3522165	3527021	FAMILY NOT NAMED
12	RpsSDB	Glyma.03G031500	3540316	3543579	NA
13	RpsSDB	Glyma.03G031600	3553412	3555394	NA
14	RpsSDB	Glyma.03G031700	3567906	3572939	CHAPERONE-ACTIVITY OF BC1 COMPLEX (CABC1)-RELATED
15	RpsSDB	Glyma.03G031800	3602603	3605654	NA
16	RpsSDB	Glyma.03G031900	3633548	3639547	SWI/SNF-RELATED CHROMATIN BINDING PROTEIN
17	RpsSDB	Glyma.03G032000	3649452	3653172	NA
18	RpsSDB	Glyma.03G032100	3654201	3658578	VESICLE-ASSOCIATED MEMBRANE PROTEIN-ASSOCIATED PROTEIN
19	RpsSDB	Glyma.03G032200	3665175	3668231	NA
20	RpsSDB	Glyma.03G032300	3690272	3692978	LEUCINE-RICH REPEAT RECEPTOR-LIKE PROTEIN KINASE
21	RpsSDB	Glyma.03G032400	3694048	3698244	XENOTROPIC AND POLYTROPIC RETROVIRUS RECEPTOR 1-RELATED
22	RpsSDB	Glyma.03G032500	3716149	3718912	GLUCOSYL/GLUCURONOSYL TRANSFERASES
23	RpsSDB	Glyma.03G032600	3738632	3739843	GLUCOSYL/GLUCURONOSYL TRANSFERASES
24	RpsSDB	Glyma.03G032700	3740621	3743020	GLUCOSYL/GLUCURONOSYL TRANSFERASES
25	RpsSDB	Glyma.03G032800	3786702	3789334	GLUCOSYL/GLUCURONOSYL TRANSFERASES
26	RpsSDB	Glyma.03G032900	3811206	3826408	TOPOISOMERASE-RELATED PROTEIN
27	RpsSDB	Glyma.03G033000	3825486	3826408	NA
28	RpsSDB	Glyma.03G033100	3833718	3843653	PRENYLTRANSFERASES
29	RpsSDB	Glyma.03G033200	3845868	3850391	NA
30	RpsSDB	Glyma.03G033300	3852388	3859850	DOUBLE-STRANDED RNA-BINDING ZINC FINGER PROTEIN
31	RpsSDB	Glyma.03G033400	3856388	3859835	NA
32	RpsSDB	Glyma.03G033500	3865948	3867026	NA
33	RpsSDB	Glyma.03G033600	3885839	3887777	ZINC FINGER PROTEIN
34	Overlapped	Glyma.03G033700	3902047	3905125	NA
35	Overlapped	Glyma.03G033800	3927353	3930165	NA
36	Overlapped	Glyma.03G033900	3952740	3954416	UNCHARACTERIZED
37	Overlapped	Glyma.03G034000	3971585	3975700	BASIC HELIX-LOOP-HELIX/LEUCINE ZIPPER TRANSCRIPTION FACTOR
38	Overlapped	Glyma.03G034100	3985015	3987044	SEC61BETA-PROV PROTEIN
39	Overlapped	Glyma.03G034200	3989072	3993561	LEUCINE-RICH REPEAT RECEPTOR-LIKE PROTEIN KINASE
40	Overlapped	Glyma.03G034300	4002651	4003239	NA
41	Overlapped	Glyma.03G034400	4026212	4030630	LEUCINE-RICH REPEAT-CONTAINING PROTEIN
42	Overlapped	Glyma.03G034500	4039194	4057458	LEUCINE-RICH REPEAT-CONTAINING PROTEIN
43	Overlapped	Glyma.03G034600	4106062	4108434	AAA ATPASE
44	Overlapped	Glyma.03G034700	4118024	4119274	NA
45	Overlapped	Glyma.03G034800	4122756	4127065	LEUCINE-RICH REPEAT-CONTAINING PROTEIN
46	Overlapped	Glyma.03G034900	4199154	4208647	LEUCINE-RICH REPEAT-CONTAINING PROTEIN
47	Overlapped	Glyma.03G035000	4220343	4221664	NA
48	Overlapped	Glyma.03G035100	4224574	4233050	UNCHARACTERIZED
49	Overlapped	Glyma.03G035200	4265953	4274479	ZINC FINGER CW-TYPE COILED-COIL DOMAIN PROTEIN 3.
50	Overlapped	Glyma.03G035300	4274744	4278897	LEUCINE-RICH REPEAT RECEPTOR-LIKE PROTEIN KINASE
51	Overlapped	Glyma.03G035400	4282985	4285957	FAMILY NOT NAMED
52	Overlapped	Glyma.03G035500	4289118	4294184	NA
53	Overlapped	Glyma.03G035600	4295128	4296444	NA
54	RpsDW	Glyma.03G035700	4309159	4309326	NA
55	RpsDW	Glyma.03G035800	4317466	4321009	NA
56	RpsDW	Glyma.03G035900	4322884	4330292	FAMILY NOT NAMED
57	RpsDW	Glyma.03G036000	4335981	4341371	SERINE-THREONINE PROTEIN KINASE
58	RpsDW	Glyma.03G036100	4337336	4337912	NA
59	RpsDW	Glyma.03G036200	4360966	4367363	MULTIDRUG RESISTANCE PROTEIN
60	RpsDW	Glyma.03G036300	4375530	4376517	UNCHARACTERIZED
61	RpsDW	Glyma.03G036400	4402337	4402501	NA
62	RpsDW	Glyma.03G036500	4402746	4408323	SERINE/THREONINE-PROTEIN KINASE WNK (WITH NO LYSINE)-RELATED
63	RpsDW	Glyma.03G036600	4432910	4435002	NA
64	RpsDW	Glyma.03G036700	4440551	4443406	BETA CATENIN-RELATED ARMADILLO REPEAT-CONTAINING
65	RpsDW	Glyma.03G036800	4472672	4477787	TATA-BOX BINDING PROTEIN
66	RpsDW	Glyma.03G036900	4497651	4498973	SERINE/THREONINE KINASE
67	RpsDW	Glyma.03G037000	4515956	4520577	LEUCINE-RICH REPEAT-CONTAINING PROTEIN
68	RpsDW	Glyma.03G037100	4541759	4546288	LEUCINE-RICH REPEAT-CONTAINING PROTEIN
69	RpsDW	Glyma.03G037200	4558538	4560610	SERINE/THREONINE KINASE
70	RpsDW	Glyma.03G037300	4566741	4573890	LEUCINE-RICH REPEAT-CONTAINING PROTEIN
71	RpsDW	Glyma.03G037400	4593854	4598176	LEUCINE-RICH REPEAT-CONTAINING PROTEIN
72	RpsDW	Glyma.03G037500	4607433	4610485	NA
73	RpsDW	Glyma.03G037600	4638539	4639669	NA
74	RpsDW	Glyma.03G037700	4641633	4647267	ASPARTATE AMINOTRANSFERASE
75	RpsDW	Glyma.03G037800	4656313	4658155	NA
76	RpsDW	Glyma.03G037900	4661075	4663222	NA
77	RpsDW	Glyma.03G038000	4686063	4686645	FAMILY NOT NAMED
78	RpsDW	Glyma.03G038100	4704295	4706682	NA
79	RpsDW	Glyma.03G038200	4714568	4717786	NA
80	RpsDW	Glyma.03G038300	4726589	4733609	NA
81	RpsDW	Glyma.03G038400	4742089	4744331	GENERAL TRANSCRIPTION FACTOR 2-RELATED ZINC FINGER PROTEIN
82	RpsDW	Glyma.03G038500	4751229	4753531	NA
